# Supplementary material for: Modified human glucagon-like peptide-1 (GLP-1) produced in E. coli has a long-acting therapeutic effect in type 2 diabetic mice
Source: PLoS One. 2017 Jul 27;12(7):e0181939. doi: 10.1371/journal.pone.0181939 (PMC5531477; doi:10.1371/journal.pone.0181939)
Supplement: S1 Table — (XLSX) [file pone.0181939.s001.xlsx]

## Sheet: Sheet1
Abbreviation	Full name
Ala	alanine
ANOVA	analysis of variance
AP	alkaline phosphatase
Arg	arginine
Asn	asparagine
Asp	asparagic acid
AUC	area under the curve
BCIP/NBT	5-bromo-4-chloro-3-indolyl phosphatase/nitro-blue tetrazolium thloride
Cys	cysteine
DMSO	dimethylsulfoxide
DNA	deoxyribonucleic acid
DPBS	Dulbecco’s phosphate buffered saline
DPP-IV	dipeptidyl peptidase IV
Gln	glutamine
GLP-1	glucagon-like peptide-1
Gly	glycine
HPLC	high performance liquid chromatography
IgG	immunoglobulin G
IPTG	isopropy-β-D-thiogalactoside
KM mouse	Kunming mouse
LB culture medium	Luria-Bertani culture medium
Lys	lysine
MTT	3-(4,5-dimethylthiazol-2-yl)-2,5-diphenyl-2H-tetrazolium bromide
Ni-NTA	nickel-nitrilotriacetic acid
OGTT	oral glucose tolerance test
PBS	phosphate buffer saline
PVDF	polyvinylidene fluoride
RPMI 1640	Roswell Park Memorial Institute 1640
SD	standard deviation
SDS-PAGE	sodium dodecyl sulfate-polyacrylamide gel electrophoresis
Ser	serine
SPF	specific pathogen free
STZ	streptozotocin
TFA	trifluoroacetic acid
